# Supplementary material for: Nanocurcumin-Loaded UCNPs for Cancer Theranostics: Physicochemical Properties, In Vitro Toxicity, and In Vivo Imaging Studies
Source: Nanomaterials (Basel). 2021 Aug 29;11(9):2234. doi: 10.3390/nano11092234 (PMC8471946; doi:10.3390/nano11092234)
Supplement: Supplementary file 1 [file nanomaterials-11-02234-s001.zip]

Archive with 1 entries (1 files):
- nanomaterials-1331976-Supplementary Materials (new).pdf
